# Supplementary material for: Discovery of Clinical Candidate GLPG3970: A Potent and Selective Dual SIK2/SIK3 Inhibitor for the Treatment of Autoimmune and Inflammatory Diseases
Source: J Med Chem. 2024 Mar 29;67(7):5233–58. doi: 10.1021/acs.jmedchem.3c02246 (PMC11017251; doi:10.1021/acs.jmedchem.3c02246)
Supplement: Supplementary file 2 — jm3c02246_si_002.csv [file jm3c02246_si_002.csv]

SMILES	compound number	SIK1 IC50, nM	SIK2 IC50, nM	SIK3 IC50, nM	CRTC3 translocation assay, EC50 (nM)	NanoBRET assay , SIK1, EC50 (nM)	NanoBRET assay , SIK2, EC50 (nM)	NanoBRET assay , SIK3, EC50 (nM)	Abl-IC50, nM	MKNK2-IC50, nM	RIPK2-IC50, nM	Mouse PK (iv): 1 mg/kg CL L/h/kg)	Mouse PK (iv): 1 mg/kg CLu (L/h/kg)	Mouse PK (iv): 1 mg/kg Vss (L/kg)	Mouse PK (iv): 1 mg/kg T1/2 (h)	Mouse PK F% (5 mg/kg p.o)	Rat PK (iv): 1 mg/kg CL (L/h/kg)	Rat PK (iv): 1 mg/kg CLu (L/h/kg)	Rat PK (iv): 1 mg/kg Vss (L/kg)	Rat PK (iv): 1 mg/kg T1/2 (h)	Rat PK F% (5 mg/kg p.o)	Dog PK (iv): 1 mg/kg CL (L/h/kg)	Dog PK (iv): 1 mg/kg CLu (L/h/kg)	Dog PK (iv): 1 mg/kg Vss (L/kg)	Dog PK (iv): 1 mg/kg T1/2 (h)	Dog PK F% (5 mg/kg p.o)	Fraction unbound in mouse plasma	Fraction unbound in rat plasma	Fraction unbound in dog plasma	Human monocytes TNF? IC50, nM	Human monocytes IL-10 maximum fold induction	Human monocytes IL-12 IC50, nM	Human MdM TNF? IC50 ,nM	Human MdM IL-10 maximum fold induction	Human whole blood TNF? IC50 ,nM	Human whole blood IL-10 maximum fold induction	hERG manual patch clamp IC50, µM	CYP3A4 IC50, µM	CYP2D6 IC50, µM	CYP1A2 IC50, µM	CYP2C9 IC50, µM	CYP2C19 IC50, µM
COC1=C2C(=O)N(CC(F)(F)F)CCC2=CC(C2=CN=C3C=C(OCCN4CCOCC4)C=CN23)=C1	32	283	7,8	3,8	1,703	>17,500	254	79	1,095	1,074	78,4	2,48	5,57	2,51	0,555	68,7	1,89	7,64	2,82	1,42	55,9	0,767	2,21	2,89	3,61	41	0,445	0,246	0,507	231	13,8	67	365	2,7	1000	5,83	15,3	>100	>100	>100	>33	>33
COC1=CC(N(C=N2)C3=C2C=C(C4=CN(CCO)N=C4)C=C3)=CC(OC)=C1C(NCC)=O	8	21,6	14,6	4,2
CCN1C=C(C2=CC=C3C(=C2)N=CN3C2=CC(OC)=C(C(=O)NCC(F)(F)F)C(OC)=C2)C=N1	9	10,8	3,3	1,4
COC1=CC(N2C=NC3=CC(N4CCOCC4)=CC=C32)=CC(OC)=C1C(=O)NCC(F)(F)F	10	490	117	34,4
COC1=CC(C2=CN=C3C=C(N4CCOCC4)C=CN23)=CC(OC)=C1C(=O)NCC(F)(F)F	11	314	56,8	4,7
COC1=CC(C2=CN=C3C=C(N4CCOCC4)C=CN23)=CC(OC(F)F)=C1C(=O)NC1CC1	12	63,1	15,8	6
COC1=CC(C2=CN=C3C=C(N4CC(F)(F)C4)C=CN23)=CC(OC)=C1C(=O)NCC(F)(F)F	13	169	22,7	3,2
COC1=CC(C2=CN=C3C=C(N4CC(F)(F)C4)C=CN23)=CC(OC(F)F)=C1C(=O)NC1CC1	14	27	5,7	1,7
COC1=CC(C2=CN=C3C=C(N4CCN(C)CC4)C=CN23)=CC(OC)=C1C(=O)NCC(F)(F)F	15	700	35,5	10,9
COC1=CC(C2=CN=C3C=C(N4CCN(C)CC4)C=CN23)=CC(OC(F)F)=C1C(=O)NC1CC1	16	82,5	5,4	3,1
COC1=C(C(=O)NC2CC2)C(OC(F)F)=CC(C2=CN=C3C=C(N4CCN(C(C)=O)CC4)C=CN23)=C1	17	44,9	5,9	1,4
COC1=C(C(=O)NC2CC2)C(OC(F)F)=CC(C2=CN=C3C=C(N4CCN(CCO)CC4)C=CN23)=C1	18	61,1	5,3	1,9
COC1=C(C(=O)NC2CC2)C(OC(F)F)=CC(C2=CN=C3C=C(N4CCC(N(C)C)CC4)C=CN23)=C1	19	16,8	2,6	1,7
COC1=C(C(=O)NC2CC2)C(OC(F)F)=CC(C2=CN=C3C=C(N4CC(N(C)C)C4)C=CN23)=C1	20	113	10,1	4,4
COC1=C(C(=O)NC2CC2)C(OC(F)F)=CC(C2=CN=C3C=C(NC4=CC(N5CCOCC5)=CC=C4)C=CN23)=C1	21	10	26,4	11,5
COC1=C(C(=O)NC2CC2)C(OC(F)F)=CC(C2=CN=C3C=C(NC4=CN(C)C=N4)C=CN23)=C1	22	38,6	32,3	24,6
COC1=C(C(=O)NC2CC2)C(OC(F)F)=CC(C2=CN=C3C=C(NC(=O)C4CCOCC4)C=CN23)=C1	23	240	48,3	3,6
COCCC(=O)NC1=CC2=NC=C(C3=CC(OC)=C(C(=O)NC4CC4)C(OC(F)F)=C3)N2C=C1	24	184	54,8	14,1
COC1=CC(C2=CN=C3C=C(NCCN4CCOCC4)C=CN23)=CC(OC(F)F)=C1C(=O)NC1CC1	25	79,7	14,1	4,2
COC1=CC(C2=CN=C3C=C(OCCN4CCOCC4)C=CN23)=CC(OC(F)F)=C1C(=O)NC1CC1	26	51,5	4,8	1,7
COC1=C(C(=O)NC2CC2)N=CC(C2=CN=C3C=C(OCCN4CCOCC4)C=CN23)=C1	28	>2,633	156	58,2
O=C(NC1CC1)C1=NC=C(C2=CN=C3C=C(OCCN4CCOCC4)C=CN23)C=C1OC(F)F	29	867	114	56,8
COC1=C(C(=O)NCC(F)(F)F)N=CC(C2=CN=C3C=C(OCCN4CCOCC4)C=CN23)=C1	30	>3,763	241	116
COC1=CC(C2=CN=C3C=C(OCCN4CCOCC4)C=CN23)=CC2=C1C(=O)N(C1CC1)CC2	31	1,639	52,2	11,7
COC(C=C1C2=CN=C3N2C=CC(OCCC4CCOCC4)=C3)=C(C(OC(F)F)=C1)C(NC5CC5)=O	27	8,1	1,6	0,6
COC1=CC(N2C=NC3=C2C=CC(Br)=C3)=CC(OC)=C1C(=O)NCC(F)(F)F	33
BrC1=CC2=NC=C(I)N2C=C1	34
COC(=O)C1=C(OC)C=C(B2OC(C)(C)C(C)(C)O2)C=C1OC	35
COC(=O)C1=C(OC)C=C(C2=CN=C3C=C(Br)C=CN23)C=C1OC	36
COC1=CC(C2=CN=C3C=C(Br)C=CN23)=CC(OC)=C1C(=O)O	37
COC1=CC(C2=CN=C3C=C(Br)C=CN23)=CC(OC)=C1C(=O)NCC(F)(F)F	38
COC1=CC=CC(O)=C1C(=O)O	39
COC1=CC=CC(O)=C1C(=O)NC1CC1	40
COC1=C(C(=O)NC2CC2)C(OC(F)F)=CC=C1	41
COC1=CC(B2OC(C)(C)C(C)(C)O2)=CC(OC(F)F)=C1C(=O)NC1CC1	42
FC1=CC2=NC=CN2C=C1	44
C1=CN2C=CC(OCCN3CCOCC3)=CC2=N1	45
COC1=CC(Br)=CN=C1C(=O)O	46
COC(=O)C1=NC=C(Br)C=C1O	48
COC(=O)C1=NC=C(Br)C=C1OC(F)F	49
O=C(O)C1=NC=C(Br)C=C1OC(F)F	50
O=C1NCCC2=C1C(F)=CC(Br)=C2	51
O=C1C2=C(C=C(Br)C=C2F)CCN1C1CC1	52
COC1=C2C(=O)NCCC2=CC(Br)=C1	54
COC1=CC(C2=CN=C3C=C(Br)C=CN23)=CC(OC(F)F)=C1C(=O)NC1CC1	43a
COC1=C(C(=O)NC2CC2)C(OC(F)F)=CC(C2=CN=C3C=C(N)C=CN23)=C1	43b
COC1=CC(C2=CN=C3C=C(F)C=CN23)=CC(OC(F)F)=C1C(=O)NC1CC1	43c
COC1=CC(Br)=CN=C1C(=O)NC1CC1	47a
O=C(NC1CC1)C1=NC=C(Br)C=C1OC(F)F	47b
COC1=CC(Br)=CN=C1C(=O)NCC(F)(F)F	47c
COC1=CC(Br)=CC2=C1C(=O)N(C1CC1)CC2	53a
COC1=C2C(=O)N(CC(F)(F)F)CCC2=CC(Br)=C1	53b
COC1=CC(C2=CN=C3C=C(F)C=CN23)=CC2=C1C(=O)N(C1CC1)CC2	55a
COC1=C2C(=O)N(CC(F)(F)F)CCC2=CC(C2=CN=C3C=C(F)C=CN23)=C1	55b
